# Supplementary material for: Blastocystis Colonization Is Associated with Increased Diversity and Altered Gut Bacterial Communities in Healthy Malian Children
Source: Microorganisms. 2019 Dec 4;7(12):649. doi: 10.3390/microorganisms7120649 (PMC6956266; doi:10.3390/microorganisms7120649)
Supplement: Supplementary file 1 [file microorganisms-07-00649-s001.zip]

Archive with 2 entries (2 files):
- Supplementary file 1.xlsx
- Supplementary file 2.docx
