# Supplementary material for: Blastocystis Colonization Is Associated with Increased Diversity and Altered Gut Bacterial Communities in Healthy Malian Children
Source: Microorganisms. 2019 Dec 4;7(12):649. doi: 10.3390/microorganisms7120649 (PMC6956266; doi:10.3390/microorganisms7120649)
Supplement: Supplementary file 1 [file microorganisms-07-00649-s001.zip › Supplementary file 1.xlsx]

## Sheet: Supplementary file 1
Table A1: Association between socio-demographic, clinical or biological characteristics were statistically significantly associated with blastocystis colonization
Variable	Slope	Error	Intercept	Error2	r	p
sex	#VALUE!	0.058278	1.5266	0.040932	#VALUE!	0.64595
age (year)	1.5076	0.4555	6.8246	0.31992	0.18829	0.0010489
ethnic	#VALUE!	0.7568	4.8216	0.53153	#VALUE!	0.52085
district	0.12165	0.36711	4.9564	0.25784	0.019193	0.74059
Weight	3.1388	1.4415	24.322	1.0125	0.12514	0.030235
Height	0.78672	6.9882	126.69	4.9081	0.0065214	0.91044
body temperature	#VALUE!	0.057639	36.422	0.040482	#VALUE!	0.91052
Giardia lamblia	0.091814	0.052512	0.24832	0.036881	0.10077	0.081417
Dientamoeba fragilis	0.006894	0.011598	0.0067114	0.0081457	0.034414	0.55268
Balantidium coli	0.0068027	0.0067113	6.8272E-18	0.0047136	0.058617	0.31158
Encephalitozoon intestinalis	0	0	0	0	0	1
Cyclospora cayentanensis	#VALUE!	0.0067116	0.0067114	0.0047138	#VALUE!	0.31813
Cryptosporidium parvum	0	0	0	0	0	1
Entamoeba histolytica	#VALUE!	0.013355	0.020134	0.0093797	#VALUE!	0.31896
Isospora belli	#VALUE!	0.0067116	0.0067114	0.0047138	#VALUE!	0.31813
Enterocytozoon bieneusi	#VALUE!	0.020803	0.053691	0.014611	#VALUE!	0.054944
Ankylostoma duodenale	0	0	0	0	0	1
Ascaris lumbricoides	0	0	0	0	0	1
Hymelopis diminuta	0	0	0	0	0	1
Necator americanus	0	0	0	0	0	1
Schistosoma mansoni	0.0068027	0.0067113	6.0871E-18	0.0047136	0.058617	0.31158
Strongyloides stercoralis	0	0	0	0	0	1
Taenia solium	0	0	0	0	0	1
Taenia saginata	0	0	0	0	0	1
Trichuris trichiura	0.006894	0.011598	0.0067114	0.0081457	0.034414	0.55268
Enterobius vermicularis	0	0	0	0	0	1
Table A2: Median and mean reads of Blastocystis-colonized and Blastocystis-free children samples.
Reads	Blastocystis positives	Blastocystis negatives
Number of values	147	149
Minimum	14784	535
25% Percentile	51551	56803
Median	74844	77948
75% Percentile	115568	101024
Maximum	255450	273489
Mean	87277	81101
Std. Deviation	48025	38274
Std. Error	3961	3136
Lower 95% CI	79448	74905
Upper 95% CI	95105	87297
Wilcoxon matched-pairs signed rank test
P value	0.5969
